# Supplementary material for: Characterization and Polydispersity of Volcanic Ash Nanoparticles in Synthetic Lung Fluid
Source: Toxics. 2023 Jul 19;11(7):624. doi: 10.3390/toxics11070624 (PMC10383943; doi:10.3390/toxics11070624)
Supplement: Supplementary file 1 [file toxics-11-00624-s001.zip]

Archive with 1 entries (1 files):
- toxics-2485078-supplementary.pdf
